# Supplementary material for: From Pandemic Innovation to Platform Diversification: A Systematic Review of Clinical and Preclinical Development of Non–SARS-CoV-2 mRNA Vaccines
Source: Diseases. 2026 Jun 26;14(7):230. doi: 10.3390/diseases14070230 (PMC13409428; doi:10.3390/diseases14070230)
Supplement: Supplementary file 1 [file diseases-14-00230-s001.zip]

Archive with 1 entries (1 files):
- diseases-4345743-supplementary.pdf
